# Supplementary material for: Spatial, Phylogenetic, Environmental and Biological Components of Variation in Extinction Risk: A Case Study Using Banksia
Source: PLoS One. 2016 May 5;11(5):e0154431. doi: 10.1371/journal.pone.0154431 (PMC4858230; doi:10.1371/journal.pone.0154431)
Supplement: S1 Table — (XLSX) [file pone.0154431.s001.xlsx]

## Sheet: banksiadata_specieslevel
binomial_apc	adult height (m)	flowering (months)	seed length (mm)	sprouter (1) or seeder (0)	substrate class	vegetation structure class	threat index	precipitation (mm)	temperature (deg C)	ph	soil depth (m)	range size (grid cells)	% native vegetation cover	human population density
Banksia_acanthopoda	2	3	11	0	3	1	5	38.2637	15.8357	4.57143	0.857143	9	0.199286	0.807841
Banksia_aculeata	2	2	45	0	5	1	5	36.755	15.6833	5	0.983333	3	0.143333	0.448512
Banksia_acuminata	0.1	3	10.5	1	2	2	7	40.0811	15.6778	5	0.866667	4	0.233333	0.477778
Banksia_aemula	8	4	43.5	1	1	2	8	106.141	18.9057	4.07031	0.992908	48	0.727667	19.2242
Banksia_alliacea	0.5	7	17.5	0	2	2	8	40.3254	16.1095	4.9	0.947619	13	0.3025	0.300021
Banksia_anatona	5	1	23.5	0	5	1	1	40.9385	14.8	5	0.675	3	0.57	0.41801
Banksia_aquilonia	15	4	15	1	1	6	8	122.391	22.5411	4.20792	1.02243	30	0.707143	4.08316
Banksia_arborea	6	12	11.5		5	1	7	21.5397	18.7389	5	0.822222	9	0.26	0
Banksia_arctotidis	0.1	1	12	1	2	2	8	50.7632	15.5769	4.6087	0.85	20	0.426538	1.55112
Banksia_armata_var_armata	1.5	3	9.5	1	5	2	8	53.2728	16.9739	4.66667	0.935619	71	0.311091	1.20283
Banksia_armata_var_ignicida					4	1	8	53.2728	16.9739	4.66667	0.935619	71	0.311091	1.20283
Banksia_armata	1.5	3	9.5	1	5	2	8	53.278	16.9739	4.66667	0.935619	71	0.311091	1.20283
Banksia_ashbyi	8	3	17.5	0	1	2	8	25.7046	20.6474	5	1.07895	12	0.114762	0.112389
Banksia_attenuata	10	5	24	1	1	2	8	48.1246	17.6386	4.7	0.902273	46	0.270682	3.9283
Banksia_audax	1	3	20	1	1	1	8	22.7115	17.7077	5	0.923077	7	0.173846	0.069791
Banksia_baueri	2	3	13.5	0	1	2	8	36.076	16.348	4.96	0.976	13	0.2636	0.398245
Banksia_baxteri	4	3	31	0	1	1	8	43.2712	15.8795	4.76923	0.979487	17	0.293846	1.18394
Banksia_bella	3	4	7	0	5	2	7	31.3172	18.2571	4.42857	1.18571	2	0.185714	0.4
Banksia_benthamiana	4	3	18	0	3	1	7	25.4755	19.88	5	1.01333	8	0.092	0.126884
Banksia_bipinnatifida_subsp_bipinnatifida	0.1	2	20	1	3	4	8	66.688	17.2474	4.78378	0.934737	21	0.368649	1.8255
Banksia_bipinnatifida_subsp_multifida					3	1	8	66.688	17.2474	4.78378	0.934737	21	0.368649	1.8255
Banksia_bipinnatifida	0.1	2	20	1	3	4	8	66.688	17.2474	4.78378	0.934737	21	0.368649	1.8255
Banksia_biterax	2.5	3	15	0	5	2	8	68.951	15.725	4.4	0.9375	5	0.4525	6.36
Banksia_blechnifolia	0.7	3	22.5	0	1	2	8	31.573	16.5136	5	0.695455	8	0.191538	0.145455
Banksia_borealis_subsp_borealis	1	2	10.5	0	3	1	8	31.467	19.8905	4.68421	0.890476	16	0.129524	0.324875
Banksia_borealis_subsp_eliator					3	2	8	31.467	19.8905	4.68421	0.890476	16	0.129524	0.324875
Banksia_borealis	1	2	10.5	0	3	1	8	31.467	19.8905	4.68421	0.890476	16	0.129524	0.324875
Banksia_brownii	4	4	19.5	0	6	2	2	55.094	15.7111	4.41176	0.958824	8	0.298235	1.6178
Banksia_brunnea	0.7	1	13	0	2	2	8	46.3552	15.4235	4.52941	0.888235	13	0.37	1.55137
Banksia_burdettii	4	2	15	0	1	1	8	42.8561	18.7667	5	0.866667	3	0.185	0.35
Banksia_caleyi	2	3	45	0	1	2	8	41.9441	15.775	4.83333	0.891667	9	0.28	1.0094
Banksia_calophylla	0.1	2	9.5	1	1	2	8	43.2746	15.56	4.4	0.98	3	0.298	1.27722
Banksia_candollea	1.3	4	45	1	3	1	8	45.858	19.2968	4.96	0.814815	17	0.22037	0.4443
Banksia_canei	3	6	15.5	0	5	3	7	79.1897	10.6457	4.02151	0.99086	26	0.677214	1.54168
Banksia_carlinoides	1.3	2	9.5	0	3	1	8	44.191	18.9836	4.80328	0.870492	30	0.20082	0.14983
Banksia_catoglypta	1	2	16	0	3	1	3	46.9444	19.0692	4.30769	0.9	3	0.124615	0.300176
Banksia_chamaephyton	0.4	3	31.5	1	3	1	7	46.4847	19.37	5.2	0.93	6	0.253	0.906361
Banksia_cirsioides	1.5	4	9	0	3	1	8	33.8445	16.2344	4.87097	0.915625	25	0.24	0.199998
Banksia_coccinea	8	8	12.5	0	1	2	8	53.7927	15.8137	4.56164	0.960274	17	0.312055	1.81515
Banksia_columnaris	2	2	11	0	3	2	8	38.2143	16.6	5	0.966667	2	0.2	0.703955
Banksia_comosa	3	3	13	0	3	2	7	30.9199	18.3778	4.61111	1.07222	4	0.114444	0.411111
Banksia_concinna	4	4	11.5	0	5	1	7	47.0825	14.5455	4.63636	0.781818	7	0.505455	43.9425
Banksia_conferta_subsp_conferta							8	80.8949	16.4583	4.5	1.13452	14	0.708269	9.28321
Banksia_conferta_subsp_penicillata	4	4	15.5	0	5	4	8	80.8949	16.4583	4.5	1.13452	14	0.708269	9.28321
Banksia_conferta	4	4	15.5	0	5	4	8	80.8949	16.4583	4.5	1.13452	14	0.708269	9.28321
Banksia_corvijuga	1.3	2	15	0	5	2	6	31.6499	15.95	5	0.6875	3	0.34375	0.1
Banksia_cuneata	5	4	18.5	0	1	2	2	31.4233	17.3765	5	0.970588	4	0.104118	0.54268
Banksia_cynaroides	1.7	6	11.5	1	3	1	7	37.3123	16.0636	4.36364	0.981818	6	0.272727	0.692524
Banksia_cypholoba	0.1	1	14.5	1	1	1	6	44.1826	19.0727	4.63636	0.881818	5	0.187273	0.31
Banksia_dallanneyi_subsp_agricola	0.1	2	10	1	2	1	8	64.6136	17.6128	4.81752	0.861486	70	0.345676	2.35362
Banksia_dallanneyi_subsp_media	0.1	2	10	1	1	1	8	64.6136	17.6128	4.81752	0.861486	70	0.345676	2.35362
Banksia_dallanneyi_subsp_pollosta	0.1	1	10	1	1	2	8	64.6136	17.6128	4.81752	0.861486	70	0.345676	2.35362
Banksia_dallanneyi_subsp_sylvestris	0.1	2	10	1	3	5	8	64.6136	17.6128	4.81752	0.861486	70	0.345676	2.35362
Banksia_dallanneyi_var_dallanneyi	0.1	3	10	1	3	2	8	64.6136	17.6128	4.81752	0.861486	70	0.345676	2.35362
Banksia_dallanneyi_var_mellicula					4	5	8	64.6136	17.6128	4.81752	0.861486	70	0.345676	2.35362
Banksia_dallanneyi	0.1	4	10	1	4	5	8	64.6136	17.6128	4.81752	0.861486	70	0.345676	2.35362
Banksia_densa_var_densa					2	2	8	31.2555	16.9	4.65217	0.934783	25	0.132174	0.321175
Banksia_densa_var_parva	2.5	4	11	0	2	1	8	31.2555	16.9	4.65217	0.934783	25	0.132174	0.321175
Banksia_densa	2.5	4	11	0	2	2	8	31.2555	16.9	4.65217	0.934783	25	0.132174	0.321175
Banksia_dentata	7	8	19.5	1	1	3	8	109.32	26.7749	4.10078	0.880087	97	0.55	0.243158
Banksia_drummondi_subsp_drummondi	1	2	18	0	2	2	8	45.4712	16.15	4.57692	0.811538	16	0.341923	1.13796
Banksia_drummondi_subsp_hiemalis	0.5	2	18	0	5	4	8	45.4712	16.15	4.57692	0.811538	16	0.341923	1.13796
Banksia_drummondi_subsp_macrorufa	2	1	18	0	1	1	8	45.4712	16.15	4.57692	0.811538	16	0.341923	1.13796
Banksia_drummondii	2	5	18	0	5	4	8	45.4712	16.15	4.57692	0.811538	16	0.341923	1.13796
Banksia_dryandroides	1	4	24	0	1	2	8	47.6818	15.6	4.42857	0.995238	7	0.329048	1.92128
Banksia_echinata	3	3	7.5	0	3	2	8	49.7917	18.3267	5	0.926667	9	0.275333	0.759154
Banksia_elderiana	3	3	25	1	1	1	8	24.7292	17.7275	4.93939	0.91	20	0.142308	0.210443
Banksia_elegans	4	2	18.5	1	1	1	7	40.5657	19.9125	5	0.75	6	0.243125	12.042
Banksia_epica	3	3	23	0	1	1	5	22.9837	17.1	n/a	0.4	2	0.32	0
Banksia_epimicta	0.1	2	18.5	1	2	1	5	31.9167	16.7	4.33333	1	2	0.116667	0.333333
Banksia_ericifolia	6	5	18.5	0	1	2	8	93.1011	15.9969	4.02304	1.04911	42	0.724118	13.2217
Banksia_erythrocephala	1.7	5	9.5	1	3	2	8	29.3959	16.155	4.7	0.935	15	0.199091	0.149999
Banksia_falcata	2.3	4	6.5	0	3	1	8	41.2475	15.6964	4.80769	0.842857	16	0.427143	0.539238
Banksia_fasciculata	1.5	2	7.5	0	5	2	6	29.8953	16.45	4.64286	0.978571	4	0.141429	0.241589
Banksia_fililoba	1	3	15	0	2	1	8	32.3245	16.0364	4.27273	0.918182	6	0.209091	0.72689
Banksia_foliolata	3	3	12.5	0	5	1	7	45.5276	14.4333	4.83333	0.666667	2	0.53	0.348378
Banksia_foliosissima	1	3	19.5	0	3	1	7	32.9139	16.2286	4.57143	0.857143	4	0.272857	0.157143
Banksia_formosa	4	5	12	0	2	2	8	60.5611	15.2529	4.32258	0.84	27	0.441	1.70941
Banksia_fraseri_var. ashbyi	3	4	17	1	2	1	8	39.7084	18.3057	4.65686	0.875476	68	0.18981	4.92935
Banksia_fraseri_var_effusa	3	4	17	1	6	2	8	39.7084	18.3057	4.65686	0.875476	68	0.18981	4.92935
Banksia_fraseri_var_fraseri	3	4	17	1			8	39.7084	18.3057	4.65686	0.875476	68	0.18981	4.92935
Banksia_fraseri	3	4	17	1	6	2	8	39.7084	18.3057	4.65686	0.875476	68	0.18981	4.92935
Banksia_fuscobractea	1	2	10.5	0	3	1	1	44.9698	18.3	5	0.9	1	0.12	0.4
Banksia_gardneri_var_brevidentata	0.35	4	29.5	1	6	2	8	42.6747	15.6569	4.59722	0.958333	23	0.240556	1.09275
Banksia_gardneri_var_gardneri	0.35	3	29.5	1	1	2	8	42.6747	15.6569	4.59722	0.958333	23	0.240556	1.09275
Banksia_gardneri_var_hiemalis	0.35	3	29.5	1	1	2	8	42.6747	15.6569	4.59722	0.958333	23	0.240556	1.09275
Banksia_gardneri	0.35	8	29.5	1	6	2	8	42.6747	15.6569	4.59722	0.958333	23	0.240556	1.09275
Banksia_glaucifolia	1.5	3	7	0	4	1	8	44.5609	19.04	4.4	0.86	7	0.214	0.348571
Banksia_goodii	0.2	2	28.5	1	3	4	3	66.6609	15.5	4	0.95	3	0.395	2.22052
Banksia_grandis	10	4	14	1	1	4	8	68.1441	16.734	4.5	0.904	19	0.431042	2.01122
Banksia_grossa	1	7	33.5	1	3	1	8	41.9858	19.2273	4.81818	0.881818	5	0.196364	0.315865
Banksia_heliantha	3	9	17.5	0	4	1	8	38.2882	16.3462	4.95652	0.761538	9	0.450385	0.123077
Banksia_hewardiana	3	4	9	0	3	2	8	44.897	18.4464	4.92593	0.925	15	0.19	0.62635
Banksia_hirta	2	6	10	0	2	2	6	40.4273	14.8	5	0.833333	2	0.553333	0.306061
Banksia_hookeriana	3	7	24	0	1	1	8	43.0731	20.0817	5	0.736	8	0.2136	1.01718
Banksia_horrida	2	4	11.5	1	1	1	6	29.4444	17.6733	4.93333	0.94	11	0.103333	0.500451
Banksia_idiogenes	0.5	2	12.5	0	2	2	5	28.9222	16.1625	5	0.8625	4	0.1325	0.1
Banksia_ilicifolia	10	5	10.5	1	1	2	8	70.5746	16.8129	4.55769	0.839655	27	0.454423	3.22489
Banksia_incana	0.7	5	27.5	1	3	1	8	48.2795	19.1286	5	0.892857	10	0.267857	0.560599
Banksia_insulanemorecincta	1	4	11.5	0	3	1	3	72.583	16.5	4.125	0.8	3	0.61	0.732691
Banksia_integrifolia_subsp_compar	25	6	15	1	2	5	8	89.5604	17.4347	4.31181	0.962069	190	0.685922	10.553
Banksia_integrifolia_subsp_integrifolia	25	7	15	1	1	6	8	89.5604	17.4347	4.31181	0.962069	190	0.685922	10.553
Banksia_integrifolia_subsp_monticola	25	3	15	1			8	89.5604	17.4347	4.31181	0.962069	190	0.685922	10.553
Banksia_integrifolia	25	7	15	1	2	6	8	89.5604	17.4347	4.31181	0.962069	190	0.685922	10.553
Banksia_ionthocarpa	0.5	2	5.5	0.5	5	1	8	38.7849	16.5	4.5	0.9	2	0.191667	0.75
Banksia_ionthocarpa_subsp_chrysophoenix	0.5	1	5.5	1	5	1	8	38.7849	16.5	4.5	0.9	2	0.191667	0.75
Banksia_ionthocarpa_subsp_ionthocarpa	0.5	2	5.5	0			8	38.7849	16.5	4.5	0.9	2	0.191667	0.75
Banksia_kippistiana	1.5	3	7.5	0.5	3	1	8	46.0682	18.8	4.74286	0.903472	23	0.199722	0.476274
Banksia_kippistiana_var_kippistiana	1.5	3	7.5	1	3	1	8	46.0682	18.8	4.74286	0.903472	23	0.199722	0.476274
Banksia_kippistiana_var_paenepeccata	1.5	2	7.5	0	3	1	8	46.0682	18.8	4.74286	0.903472	23	0.199722	0.476274
Banksia_laevigata_subsp_fuscolutea	3.5	2	15	0	1	1	8	31.0626	16.3346	5	0.846154	11	0.2612	0.111644
Banksia_laevigata_subsp_laevigata	3.5	3	15	0	5	2	8	31.0626	16.3346	5	0.846154	11	0.2612	0.111644
Banksia_laevigata	3.5	4	15	0	5	2	8	31.0626	16.3346	5	0.846154	11	0.2612	0.111644
Banksia_lanata	1	4	21	0	3	1	8	45.7861	19.9361	4.875	0.811765	4	0.196471	0.993154
Banksia_laricina	1.7	4	31	0	1	2	8	52.5699	18.6182	5.54545	0.981818	5	0.320909	1.05452
Banksia_lemanniana	5	4	43.5	0	4	2	8	33.5369	16.2385	5	0.869231	10	0.271154	0.123167
Banksia_lepidorhiza	0.1	2	12.5	1			4	38.2472	15.7667	4.66667	0.833333	3	0.211667	0.442543
Banksia_leptophylla_var_leptophylla	2	3	27	0	1	1	8	41.2931	19.2134	4.95833	0.735484	18	0.203077	4.29751
Banksia_leptophylla_var_melletica	2	3	27	0			8	41.2931	19.2134	4.95833	0.735484	18	0.203077	4.29751
Banksia_leptophylla	2	6	27	0	1	1	8	41.2931	19.2134	4.95833	0.735484	18	0.203077	4.29751
Banksia_lindleyana	3	3	21	1	1	1	8	28.617	20.725	4	0.85	4	0.1475	0.3
Banksia_littoralis	12	5	16.5	1	1	4	8	67.2573	16.1412	4.53061	0.935294	24	0.456667	2.22104
Banksia_lullfitzii	1.5	3	21.5	1	1	2	6	23.3542	17.375	5	0.925	3	0.16	0.0970688
Banksia_marginata	12	6	12	1	1	6	8	71.3318	13.7278	4.84802	0.957638	305	0.501327	5.56815
Banksia_media	10	7	29.5	0	6	2	8	35.3847	16.3897	4.96296	0.838462	27	0.234412	0.369657
Banksia_meganotia	1	1	5	1	2	1	6	35.1788	16.11	4.7	0.94	7	0.178	0.327759
Banksia_meisneri_subsp_ascendens	2	5	22	0	1	1	8	67.3633	15.819	4.7619	0.809524	10	0.388571	4.70873
Banksia_meisneri_subsp_meisneri	2	5	22	0	1	2	8	67.3633	15.819	4.7619	0.809524	10	0.388571	4.70873
Banksia_meisneri	2	5	22	0	1	2	8	67.3633	15.819	4.7619	0.809524	10	0.388571	4.70873
Banksia_menziesii	10	7	26.5	1	1	2	8	48.11	19.165	4.94286	0.857143	26	0.27	4.77509
Banksia_micrantha	0.6	5	22	1	3	1	8	51.5418	19.1	4.3	0.89	4	0.249	0.469004
Banksia_mimica	0.1	1	16.5	1	1	2	2	64.0588	18.5385	5.07692	0.969231	5	0.319231	0.775553
Banksia_montana	2.5	2	10	0	5	1	2	48.1233	13.56	4.4	0.6	1	0.75	0.302159
Banksia_mucronulata	2	5	17	0	6	2	8	46.7798	15.3036	4.62963	0.875	14	0.455357	1.1333
Banksia_mucronulata_subsp_mucronulata	2	3	17	0	6	2	8	46.7798	15.3036	4.62963	0.875	14	0.455357	1.1333
Banksia_mucronulata_subsp_retrorsa	2	3	17	0	3	2	8	46.7798	15.3036	4.62963	0.875	14	0.455357	1.1333
Banksia_nana	0.1	2	13.5	1	3	1	8	48.3281	18.9	5	0.86	4	0.202	0.359989
Banksia_nivea_subsp_nivea	1.3	3	11	0	3	2	8	50.2395	16.6284	4.59524	0.910784	68	0.29099	2.63331
Banksia_nivea_subsp_uliginosa	1.3	3	11	0	3	1	8	50.2395	16.6284	4.59524	0.910784	68	0.29099	2.63331
Banksia_nivea	1.3	3	11	0	3	2	8	50.2395	16.6284	4.59524	0.910784	68	0.29099	2.63331
Banksia_nobilis_subsp_fragrans	4	3	17.5	0	3	1	8	42.8004	17.185	4.91892	0.895	22	0.244	1.2368
Banksia_nobilis_subsp_nobilis	4	3	17.5	0	3	2	8	42.8004	17.185	4.91892	0.895	22	0.244	1.2368
Banksia_nobilis	4	3	17.5	0	3	2	8	42.8004	17.185	4.91892	0.895	22	0.244	1.2368
Banksia_nutans_var_cernuella	1	4	21	0	1	2	8	42.271	16.139	4.73469	0.969492	22	0.253729	0.703623
Banksia_nutans_var_nutans	1	4	21	0	1	1	8	42.271	16.139	4.73469	0.969492	22	0.253729	0.703623
Banksia_nutans	1	6	21	0	1	2	8	42.271	16.139	4.73469	0.969492	22	0.253729	0.703623
Banksia_oblongifolia	3	4	15	1	1	2	8	97.3556	18.4747	4.2428	0.967315	67	0.732921	14.5539
Banksia_obovata	2	8	12	1	6	1	8	42.2265	16.1722	4.71429	0.894444	29	0.319412	0.485905
Banksia_obtusa	0.1	3	18	0	1	1	8	39.7235	16.5332	4.93333	0.824138	24	0.335	0.225079
Banksia_occidentalis	7	4	12.5	0	1	1	8	62.9637	16.0863	4.58333	0.933333	21	0.3596	1.8011
Banksia_octotriginta	1	2	13	0	2	1	8	31.0976	16.0059	4.88235	0.923529	10	0.167647	0.123424
Banksia_oligantha	3	2	4	0	1	1	2	40.7315	15.8	5	0.8	2	0.246667	0.565528
Banksia_oreophila	3	2	23.5	0	5	2	8	36.0089	16.0409	5	0.968182	5	0.259091	0.30595
Banksia_ornata	3	6	23	0	1	2	8	44.7146	15.2214	6.8251	0.858596	72	0.288286	2.17694
Banksia_pallida	2	3	9	0	3	1	8	29.8901	16.2154	4.92308	0.853846	9	0.163333	0.160704
Banksia_paludosa	1.5	4	15.5	1	1	3	3	79.947	14.1283	4.0524	0.953913	35	0.725942	12.8726
Banksia_pellaeifolia	0.1	3	18.5	1	2	2	8	39.2384	15.36	4.8	0.89	6	0.329	1.05704
Banksia_petiolaris	0.1	3	26.5	0	1	1	8	36.3174	16.5167	5	0.908333	9	0.3125	0.283333
Banksia_pilostylis	4	4	27.5	0	1	1	8	36.6696	16.67	5	0.965	10	0.2025	0.2
Banksia_plagiocarpa	5	6	16	1	5	6	3	198.075	23.8143	4	0.264286	4	0	2.92154
Banksia_platycarpa	0.8	3	12	0	1	1	8	42.996	18.9889	4.55556	0.855556	7	0.151111	0.437965
Banksia_plumosa_subsp_denticulata	2.5	12	11	0	5	4	8	45.0082	15.6481	4.66667	0.907323	14	0.3772	1.25537
Banksia_plumosa_subsp_plumosa	2.5	12	13	0	2	1	8	45.0082	15.6481	4.66667	0.907323	14	0.3772	1.25537
Banksia_plumosa	2.5	12	13	0	5	4	8	45.0082	15.6481	4.66667	0.907323	14	0.3772	1.25537
Banksia_polycephala	4	3	8	0	3	3	8	46.8726	18.0133	5	0.92	10	0.262667	1.19202
Banksia_porrecta	0.1	1	13	1	2	1	7	38.3626	15.7273	4.81818	0.763636	7	0.223636	1.09081
Banksia_praemorsa	7	4	21	0	1	1	8	68.6555	15.6292	4.09091	0.933333	7	0.444091	3.20922
Banksia_prionophylla	0.7	2	14.5	1			4						0
Banksia_prionotes	10	7	17.5	0	1	2	8	41.5727	19.1089	5	0.786207	32	0.213019	0.649382
Banksia_prolata_subsp_archeos	3	5	10	0	5	1	7	41.8324	16.5712	4.81818	0.884	9	0.366111	0.3
Banksia_prolata_subsp_calcicola	3	4	10	0	5	1	7	41.8324	16.5712	4.81818	0.884	9	0.366111	0.3
Banksia_prolata_subsp_prolata	3	3	10	0	2	1	7	41.8324	16.5712	4.81818	0.884	9	0.366111	0.3
Banksia_prolata	3	6	10	0	5	1	7	41.8324	16.5712	4.81818	0.884	9	0.366111	0.3
Banksia_proteoides	2	3	23	0	5	3	8	48.8956	16.95	4.5	1.05	3	0.285	0.685318
Banksia_pseudoplumosa	1.8	2	17	0	1	2	2	38.1311	15.44	4.9	0.82	5	0.444	0.391262
Banksia_pteridifolia_subsp_incretita	0.1	3	17.5	1			8	41.4219	17.2056	4.94118	0.925	16	0.261944	0.281546
Banksia_pteridifolia_subsp_pteridifolia	0.1	3	17.5	1	2	1	8	41.4219	17.2056	4.94118	0.925	16	0.261944	0.281546
Banksia_pteridifolia_subsp_vernalis	0.1	2	17.5	1	2	2	8	41.4219	17.2056	4.94118	0.925	16	0.261944	0.281546
Banksia_pteridifolia	0.1	7	17.5	1	2	2	8	41.4219	17.2056	4.94118	0.925	16	0.261944	0.281546
Banksia_pulchella	1	12	16	0	1	1	8	41.4287	16.5823	5.1	0.96959	22	0.254328	0.26
Banksia_purdieana	2	4	9.5	0	1	1	8	29.1725	17.9622	4.82222	0.946667	27	0.112222	0.392327
Banksia_quercifolia	3	4	20.5	0	1	6	8	74.037	15.5737	4.34211	0.9	13	0.461892	2.11407
Banksia_repens	0.1	2	35	1	1	1	8	39.027	16.3049	5.02439	0.936066	30	0.242295	0.272453
Banksia_robur	3	7	17.5	1	2	2	8	105.261	19.3266	4.21705	0.973427	42	0.723776	20.2249
Banksia_rosserae	3	4		1			4	19.8333	20.8	5	0.7	1	0.09	0
Banksia_rufa_subsp_chelomacarpa	0.1	1	15	1	2	1	8	31.7005	16.1627	4.64179	0.880597	33	0.217727	0.304135
Banksia_rufa_subsp_flavescens	0.1	1	15	1	2	1	8	31.7005	16.1627	4.64179	0.880597	33	0.217727	0.304135
Banksia_rufa_subsp_magna	1.5	2	10	0			8	31.7005	16.1627	4.64179	0.880597	33	0.217727	0.304135
Banksia_rufa_subsp_obliquolobia	1	1	13.5	0	5	1	8	31.7005	16.1627	4.64179	0.880597	33	0.217727	0.304135
Banksia_rufa_subsp_pumila	0.3	2	15	0	4	2	8	31.7005	16.1627	4.64179	0.880597	33	0.217727	0.304135
Banksia_rufa_subsp_rufa	0.7	3	12.5	0	3	1	8	31.7005	16.1627	4.64179	0.880597	33	0.217727	0.304135
Banksia_rufa_subsp_tutanningensis	1	2	13.5	0	5	2	8	31.7005	16.1627	4.64179	0.880597	33	0.217727	0.304135
Banksia_rufa	1.5	4	13.5	0.5	5	2	8	31.7005	16.1627	4.64179	0.880597	33	0.217727	0.304135
Banksia_rufistylis	1.5	4	8	0	2	1	5	35.5666	15.7714	5	0.914286	2	0.135714	0.228571
Banksia_saxicola	3	3	16.5	0	2	4	7	71.2005	11.9444	4.03333	0.816667	6	0.710556	2.40899
Banksia_scabrella	2	5	26	0	3	1	7	36.6984	19.6588	4.82353	0.882353	6	0.147059	26.8362
Banksia_sceptrum	5	2	32.5	0	1	1	8	28.8704	20.7385	4.93333	0.826923	13	0.167692	0.252707
Banksia_sclerophylla	0.6	2	9	1	3	1	8	48.3884	18.86	4.6	0.9	6	0.269	0.329997
Banksia_seminuda	25	4	17	0	2	4	8	89.5534	15.5021	4.57447	0.859574	12	0.688043	2.77041
Banksia_seneciifolia	0.7	2	8	0	2	1	6	57.2046	15.52	4.4	0.98	6	0.362	1.74
Banksia_serra	6	4	15	0	4	4	7	74.1454	15.5182	4.0625	0.895455	12	0.531176	2.48752
Banksia_serrata	16	6	32	1	1	4	8	86.3302	15.9269	4.07386	0.988172	72	0.743097	17.8788
Banksia_serratuloides_subsp_perissa	0.5	2	5.5	1	2	2	3	42.2041	18.7375	4.75	0.925	6	0.115	0.388077
Banksia_serratuloides_subsp_serratuloides	0.5	4	5.5	1	2	1	3	42.2041	18.7375	4.75	0.925	6	0.115	0.388077
Banksia_serratuloides	0.5	4	5.5	1	2	2	3	42.2041	18.7375	4.75	0.925	6	0.115	0.388077
Banksia_sessilis_var_cordata	3	5	13.5	0	5	1	8	52.5233	18.1105	4.71875	0.797244	87	0.276118	2.16041
Banksia_sessilis_var_cygnorum	5	5	11	0	5	1	8	52.5233	18.1105	4.71875	0.797244	87	0.276118	2.16041
Banksia_sessilis_var_flabellifolia	5	5	10.5	0	3	1	8	52.5233	18.1105	4.71875	0.797244	87	0.276118	2.16041
Banksia_sessilis_var_sessilis	6	7	14	0	3	4	8	52.5233	18.1105	4.71875	0.797244	87	0.276118	2.16041
Banksia_sessilis	6	7	14	0	5	4	8	52.5233	18.1105	4.71875	0.797244	87	0.276118	2.16041
Banksia_shanklandiorum	1.5	2	13.5	0	3	1	7	27.7674	17.8092	4.43421	0.942105	10	0.0690789	0.43421
Banksia_shuttleworthiana	0.7	3	20	1	3	1	8	41.5573	19.375	4.59259	0.85	22	0	17.0357
Banksia_solandri	4	2	21.5	0	4	2	7	33.4288	15.6813	5	1	4	0.134375	0.363618
Banksia_speciosa	8	12	41	0	1	1	8	38.142	16.6911	5	0.953606	17	0.295	0.236735
Banksia_sphaerocarpa_var_caesia	4	7	23	1	6	1	8	47.4391	16.8629	4.64754	0.920968	64	0.25748	1.46768
Banksia_sphaerocarpa_var_dolichostyla	2	3	23	1			8	47.4391	16.8629	4.64754	0.920968	64	0.25748	1.46768
Banksia_sphaerocarpa_var_latifolia							8	47.4391	16.8629	4.64754	0.920968	64	0.25748	1.46768
Banksia_sphaerocarpa_var_sphaerocarpa	2	7	23	1	6	2	8	47.4391	16.8629	4.64754	0.920968	64	0.25748	1.46768
Banksia_sphaerocarpa	4	7	23	1	6	2	8	47.4391	16.8629	4.64754	0.920968	64	0.25748	1.46768
Banksia_spinulosa_var_collina	3	4	16	1	6	4	8	85.767	16.066	4.20779	0.9689	175	0.692956	12.01
Banksia_spinulosa_var_cunninghamii	6	4	16	0	6	4	8	85.767	16.066	4.20779	0.9689	175	0.692956	12.01
Banksia_spinulosa_var_neoanglica	3	5	16	1	6	4	8	85.767	16.066	4.20779	0.9689	175	0.692956	12.01
Banksia_spinulosa_var_spinulosa	3	4	16	1	6	4	8	85.767	16.066	4.20779	0.9689	175	0.692956	12.01
Banksia_spinulosa	6	5	16	0.5	6	4	8	85.767	16.066	4.20779	0.9689	175	0.692956	12.01
Banksia_splendida	2	3	21.5	0	2	1	8	35.0519	18.4556	4.77778	0.933333	10	0.173333	0.427778
Banksia_splendida_subsp_macrocarpa	2	3	21.5	0	2	1	8	35.0519	18.4556	4.77778	0.933333	10	0.173333	0.427778
Banksia_splendida_subsp_splendida	2	2	21.5	0	1	1	8	35.0519	18.4556	4.77778	0.933333	10	0.173333	0.427778
Banksia_squarrosa_subsp_argillecea	4	6	10.5	0	5	1	8	63.1932	16.8738	4.55556	0.947573	52	0.35534	8.7871
Banksia_squarrosa_subsp_squarrosa	4	4	10.5	0	3	4	8	63.1932	16.8738	4.55556	0.947573	52	0.35534	8.7871
Banksia_squarrosa	4	6	10.5	0	5	4	8	63.1932	16.8738	4.55556	0.947573	52	0.35534	8.7871
Banksia_stenoprion	0.1	3	13.5	1	3	1	8	49.8549	18.825	4.25	0.9	3	0.28	0.385714
Banksia_strictifolia	3	3	7	0	3	1	8	43.868	19.29	4.9	0.9	7	0.169	0.342954
Banksia_stuposa	3	2	10	0	3	2	8	41.8446	16.1875	4.66667	0.95	8	0.280625	0.801878
Banksia_subpinnatifida_var_imberbis	1.6	2	11	0	2	3	5	44.6481	15.5833	4.33333	0.85	3	0.325	0.50006
Banksia_subpinnatifida_var_subpinnatifida	1.6	2	11	0	2	1	5	44.6481	15.5833	4.33333	0.85	3	0.325	0.50006
Banksia_subpinnatifida	1.6	4	11	0	2	3	5	44.6481	15.5833	4.33333	0.85	3	0.325	0.50006
Banksia_subulata	0.1	3	11	0	3	1	6	45.5604	18.92	4.5	0.9	6	0.166	0.35
Banksia_telmatiaea	2	4	21	0	1	2	8	66.1357	18.42	4.88889	0.94	7	0.491111	1.99702
Banksia_tenuis_var_reptans	1.5	3	15.5	0	3	1	8	41.3708	15.792	4.60526	0.933655	33	0.3	12.1558
Banksia_tenuis_var_tenuis	1.5	3	15.5	0	6	1	8	41.3708	15.792	4.60526	0.933655	33	0.3	12.1558
Banksia_tenuis	1.5	4	15.5	0	6	1	8	41.3708	15.792	4.60526	0.933655	33	0.3	12.1558
Banksia_tortifolia	0.1	2	13	1	3	1	8	48.145	19.2917	4.25	0.875	7	0.206667	0.399278
Banksia_tricuspis	4	5	25.5	1	3	1	7	53.3858	18.8	4	0.9	1	0.29	0.4
Banksia_tridentata	0.45	2	13	1	3	1	8	46.1007	19.39	5.1	0.9	7	0.241	0.449004
Banksia_trifontinalis	2	2	7.5	0	3	3	6	32.1066	19.6	5	1.05	2	0.1	0.3
Banksia_undata_var_splendens					4	5	8	78.6915	16.76	4.53333	0.86	12	0.453125	4.22763
Banksia_undata_var_undata	3	3	13.5	0	4	5	8	78.6915	16.76	4.53333	0.86	12	0.453125	4.22763
Banksia_undata	3	3	13.5	0	4	5	8	78.6915	16.76	4.53333	0.86	12	0.453125	4.22763
Banksia_verticillata	5	4	19	0	4	2	3	83.4076	15.55	4.09524	0.895833	5	0.4925	2.74665
Banksia_vestita	1.5	4	12	1	3	1	8	37.1866	18.1313	4.5	0.88125	11	0.16	0.39455
Banksia_victoriae	7	2	26	0	1	1	8	32.9773	19.9	4.88889	0.89	5	0.082	0.3
Banksia_violacea	1.5	4	22.5	0	1	2	8	32.5738	16.3543	4.87879	0.968571	26	0.226286	0.211911
Banksia_viscida	1	2	15.5	0	3	1	6	26.8947	16.49	4.66667	0.99	3	0.289	0.16
Banksia_wonganensis	3	2	7.5	0	3	2	7	30.7759	18.4125	4.8125	1.11875	3	0.128125	0.4
Banksia_xylothemelia	1	1	9	1	3	1	6	28.5091	16.275	5	0.841667	9	0.1375	0.108333
