# Supplementary material for: Spatial, Phylogenetic, Environmental and Biological Components of Variation in Extinction Risk: A Case Study Using Banksia
Source: PLoS One. 2016 May 5;11(5):e0154431. doi: 10.1371/journal.pone.0154431 (PMC4858230; doi:10.1371/journal.pone.0154431)
Supplement: S2 Table — (CSV) [file pone.0154431.s002.csv]

	X	LONGITUDE	LATITUDE
1	Banksia_acanthopoda	117.1322192	-33.31250667
2	Banksia_aculeata	117.7233333	-34.17
3	Banksia_acuminata	117.45668	-33.986694
4	Banksia_aemula	152.3506818	-29.32045455
5	Banksia_alliacea	119.1883511	-34.05655833
6	Banksia_anatona	118.095118	-34.379882
7	Banksia_aquilonia	145.465625	-17.325
8	Banksia_arborea	119.5392053	-30.21636867
9	Banksia_arctotidis	117.9143963	-33.9780875
10	Banksia_armata	117.7208891	-32.634265
11	Banksia_ashbyi	114.71	-27.39083333
12	Banksia_attenuata	116.6464444	-31.81711111
13	Banksia_audax	119.9057143	-31.50285714
14	Banksia_baueri	119.13	-33.89923077
15	Banksia_baxteri	118.7276471	-34.22764706
16	Banksia_bella	116.6672971	-30.83873
17	Banksia_benthamiana	116.2725	-29.2725
18	Banksia_bipinnatifida	115.953089	-31.855829
19	Banksia_biterax	117.6658814	-34.73318
20	Banksia_blechnifolia	120.44	-33.315
21	Banksia_borealis	114.954269	-28.559126
22	Banksia_brownii	118.315	-34.3775
23	Banksia_brunnea	118.2437253	-34.47726059
24	Banksia_burdettii	115.6133333	-30.05666667
25	Banksia_caleyi	118.7988889	-33.94555556
26	Banksia_calophylla	118.331056	-34.407648
27	Banksia_candolleana	115.3547059	-29.96235294
28	Banksia_canei	147.891	-36.72433333
29	Banksia_carlinoides	115.6216385	-30.2656683
30	Banksia_catoglypta	115.4108338	-30.1187075
31	Banksia_chamaephyton	115.4466667	-30.11333333
32	Banksia_cirsioides	119.3029129	-33.52516839
33	Banksia_coccinea	119.0411765	-34.21823529
34	Banksia_columnaris	116.9444533	-32.43334667
35	Banksia_comosa	116.6509	-30.82543071
36	Banksia_concinna	118.0915627	-34.41839091
37	Banksia_conferta	151.3114286	-31.11
38	Banksia_corvijuga	120.0133375	-33.4495925
39	Banksia_cuneata	117.1675	-32.335
40	Banksia_cynaroides	117.2645636	-32.82692182
41	Banksia_cypholoba	115.5808411	-30.07404667
42	Banksia_dallanneyi	116.0620101	-32.00046633
43	Banksia_densa	117.8393069	-32.48088667
44	Banksia_dentata	135.210625	-13.889375
45	Banksia_drummondii	117.4976605	-33.34509526
46	Banksia_dryandroides	118.1457143	-34.47857143
47	Banksia_echinata	115.8607227	-30.99988867
48	Banksia_elderiana	120.1015	-31.902
49	Banksia_elegans	115.1133333	-29.36333333
50	Banksia_epica	124.835	-32.67
51	Banksia_epimicta	117.55	-32.5167
52	Banksia_ericifolia	151.2975	-32.70659091
53	Banksia_erythrocephala	118.752094	-33.06109
54	Banksia_falcata	119.0145676	-34.2040556
55	Banksia_fasciculata	118.0169922	-32.73333333
56	Banksia_fililoba	118.085577	-33.249813
57	Banksia_foliolata	117.76734	-34.340668
58	Banksia_foliosissima	118.9977829	-33.36401286
59	Banksia_formosa	117.6142012	-34.38286882
60	Banksia_fraseri	116.0006768	-30.66437547
61	Banksia_fuscobractea	115.958335	-30.91667
62	Banksia_gardneri	118.2413043	-34.23391304
63	Banksia_glaucifolia	115.5224989	-30.14053333
64	Banksia_goodii	117.78	-34.78
65	Banksia_grandis	116.7921053	-33.28315789
66	Banksia_grossa	115.502	-29.936
67	Banksia_heliantha	119.9031364	-33.87014045
68	Banksia_hewardiana	115.87702	-30.795566
69	Banksia_hirsuta	118.0166767	-34.35555667
70	Banksia_hookeriana	115.1475	-29.41875
71	Banksia_horrida	117.3320127	-31.768266
72	Banksia_idiogenes	118.7635814	-33.12429143
73	Banksia_ilicifolia	116.1706185	-32.99296296
74	Banksia_incana	115.535	-30.335
75	Banksia_insulanemorecincta	116.3554175	-32.2564575
76	Banksia_integrifolia	150.9740609	-29.55020305
77	Banksia_ionthocarpa	117.6231683	-33.47303
78	Banksia_kippistiana	115.6909597	-30.45982
79	Banksia_laevigata	119.7290909	-33.29
80	Banksia_lanata	115.1275	-29.835
81	Banksia_laricina	115.585	-30.835
82	Banksia_lemanniana	119.7977778	-33.70555556
83	Banksia_lepidorhiza	117.3338186	-33.56666143
84	Banksia_leptophylla	115.1573333	-29.458
85	Banksia_lindleyana	114.2525	-27.6275
86	Banksia_littoralis	116.7241667	-33.66166667
87	Banksia_lullfitzii	120.1133333	-31.83666667
88	Banksia_marginata	145.1673559	-37.32188419
89	Banksia_media	120.6115385	-33.50230769
90	Banksia_meganotia	117.5604263	-32.98792
91	Banksia_meisneri	116.65	-33.78
92	Banksia_menziesii	115.4352	-30.3624
93	Banksia_micrantha	115.17	-29.94666667
94	Banksia_mimica	116.1961142	-31.6941
95	Banksia_montana	118.25	-34.37776667
96	Banksia_mucronulata	118.0197629	-34.47215417
97	Banksia_nana	115.39116	-30.266272
98	Banksia_nivea	117.6706281	-32.98634758
99	Banksia_nobilis	116.6960734	-32.01643257
100	Banksia_nutans	119.4283333	-33.99277778
101	Banksia_oblongifolia	152.0030803	-29.9569197
102	Banksia_obovata	120.3606445	-33.9315019
103	Banksia_obtusa	121.1454196	-33.75019308
104	Banksia_occidentalis	119.169	-34.0775
105	Banksia_octotriginta	118.4502567	-33.29497
106	Banksia_oligantha	117.085	-33.17
107	Banksia_oreophila	118.602	-34.07
108	Banksia_ornata	139.8833729	-35.94186353
109	Banksia_pallida	118.7436723	-33.04756923
110	Banksia_paludosa	150.3104514	-34.67198108
111	Banksia_pellaeifolia	118.3944444	-34.26481222
112	Banksia_petiolaris	122.44	-33.5225
113	Banksia_pilostylis	121.419	-33.519
114	Banksia_plagiocarpa	145.96	-18.1275
115	Banksia_platycarpa	115.59052	-30.09990778
116	Banksia_plumosa	118.5204686	-34.47157727
117	Banksia_polycephala	116.1249369	-31.14043313
118	Banksia_porrecta	117.676659	-33.805007
119	Banksia_praemorsa	118.0742857	-34.69142857
120	Banksia_prionotes	115.5571606	-30.23625152
121	Banksia_prolata	122.707285	-33.66299643
122	Banksia_proteoides	116.67745	-32.44685
123	Banksia_pseudoplumosa	118.0086583	-34.31689833
124	Banksia_pteridifolia	118.2035631	-32.59560423
125	Banksia_pulchella	121.962381	-33.58190476
126	Banksia_purdieana	117.3593274	-31.37721846
127	Banksia_quercifolia	117.2991667	-34.52416667
128	Banksia_repens	120.597931	-33.75172414
129	Banksia_robur	151.4439535	-27.42069767
130	Banksia_rosserae	118	-28.5
131	Banksia_rufa	118.3772237	-33.024495
132	Banksia_rufistylis	117.5416575	-33.591685
133	Banksia_saxicola	143.6357143	-37.64
134	Banksia_scabrella	115.3633333	-29.05833333
135	Banksia_sceptrum	114.3992308	-27.55230769
136	Banksia_sclerophylla	115.379875	-30.151715
137	Banksia_seminuda	116.5018182	-34.21454545
138	Banksia_seneciifolia	117.75056	-34.713895
139	Banksia_serra	117.4333913	-34.80764313
140	Banksia_serrata	150.0843776	-34.31087164
141	Banksia_serratuloides	115.8270825	-30.4858375
142	Banksia_sessilis	115.9426996	-31.29658007
143	Banksia_shanklandiorum	118.1501585	-31.4391345
144	Banksia_shuttleworthiana	115.4146669	-29.83842077
145	Banksia_solandri	118.085	-34.17
146	Banksia_speciosa	121.98125	-33.554375
147	Banksia_sphaerocarpa	116.9556415	-32.28302615
148	Banksia_spinulosa	150.27607	-31.35115789
149	Banksia_splendida	116.4612418	-30.86176529
150	Banksia_squarrosa	116.2829119	-32.54429838
151	Banksia_stenoprion	115.3442275	-30.267925
152	Banksia_strictifolia	115.4363391	-30.08030818
153	Banksia_stuposa	116.8602346	-32.42720615
154	Banksia_subpinnatifida	117.0716783	-33.196475
155	Banksia_subulata	115.498327	-30.150003
156	Banksia_telmatiaea	115.64	-31.28
157	Banksia_tenuis	118.6366193	-34.04524595
158	Banksia_tortifolia	115.295924	-30.046807
159	Banksia_tricuspis	115.17	-30.17
160	Banksia_tridentata	115.346803	-30.048014
161	Banksia_trifontinalis	115.6958425	-29.5333325
162	Banksia_undata	116.1828877	-32.43151615
163	Banksia_verticillata	117.16	-34.90945
164	Banksia_vestita	116.8286293	-31.45716667
165	Banksia_victoriae	114.402	-27.802
166	Banksia_violacea	119.3292308	-33.39269231
167	Banksia_viscida	119.3142843	-32.66905714
168	Banksia_wonganensis	116.6494921	-30.82678786
169	Banksia_xylothemelia	119.0772727	-33.09546
