# Supplementary material for: Spatial, Phylogenetic, Environmental and Biological Components of Variation in Extinction Risk: A Case Study Using Banksia
Source: PLoS One. 2016 May 5;11(5):e0154431. doi: 10.1371/journal.pone.0154431 (PMC4858230; doi:10.1371/journal.pone.0154431)
Supplement: S1 Text — (R) [file pone.0154431.s003.R]

#################################################################################
## Cardillo, M. & Skeels, A. 
## Spatial, phylogenetic, environmental and biological components of variation 
## in extinction risk: a case study using Banksia
#################################################################################

library(caper)
library(cluster)
library(regress)
library(fossil)


####################################################################################
###### READ IN AND PREPARE THE DATASETS ######

#################################################################################
# read in the phylogeny:
phy <- read.tree("banksiatree.phy")
# define the outgroup species:
outgroups<-c("Grevillea_renwickiana","Grevillea_scortechinii","Hakea_victoria","Macadamia_integrifolia","Musgravea_heterophylla","Panopsis_costaricensis")

#################################################################################
# collapse tips to species level by randomly removing all but one subspecies:
tips.to.drop <- function(drop.og=TRUE){
  rmv <- sample(c("Banksia_gardneri_var_bevidentata","Banksia_gardneri_var_gardneri","Banksia_gardneri_var_hiemalis"),2)
  rmv <- c(rmv, sample(c("Banksia_integrifolia_subsp_aquilonia","Banksia_integrifolia_subsp_compar","Banksia_integrifolia_subsp_integrifolia","Banksia_integrifolia_subsp_monticola"),3))
  rmv <- c(rmv, sample(c("Banksia_laevigata_subsp_fuscolutea","Banksia_laevigata_subsp_laevigata"),1))
  rmv <- c(rmv, sample(c("Banksia_leptophylla","Banksia_leptophylla_var_leptophylla","Banksia_leptophylla_var_melletica"),2))
  rmv <- c(rmv, sample(c("Banksia_meisneri_var_ascendens","Banksia_meisneri_var_meisneri"),1))
  rmv <- c(rmv, sample(c("Banksia_nivea_subsp_fuliginosa","Banksia_nivea_subsp_nivea"),1))
  rmv <- c(rmv, sample(c("Banksia_nobilis_subsp_fragrans","Banksia_nobilis_subsp_nobilis"),1))
  rmv <- c(rmv, sample(c("Banksia_nutans_var_cernuella","Banksia_nutans_var_nutans"),1))
  rmv <- c(rmv, sample(c("Banksia_sessilis_var_cordata","Banksia_sessilis_var_sessilis"),1))
  rmv <- c(rmv, sample(c("Banksia_sphaerocarpa_var_dolichostyla","Banksia_sphaerocarpa_var_caesia","Banksia_sphaerocarpa_var_latifolia","Banksia_sphaerocarpa_var_sphaerocarpa"),3))
  rmv <- c(rmv, sample(c("Banksia_spinulosa_var_collina","Banksia_spinulosa_var_cunninghamii","Banksia_spinulosa_var_neoanglica","Banksia_spinulosa_var_spinulosa"),3))
  rmv <- c(rmv, sample(c("Banksia_splendida_subsp_macrocarpa","Banksia_splendida_subsp_splendida"),1))
  rmv <- c(rmv, sample(c("Banksia_squarrosa_subsp_argillacea","Banksia_squarrosa_subsp_squarrosa"),1))
  rmv <- c(rmv, sample(c("Banksia_subpinnatifida_var_imberbis","Banksia_subpinnatifida_var_subpinnatifida"),1))
  rmv <- c(rmv, sample(c("Banksia_tenuis_var_reptans","Banksia_tenuis_var_tenuifolia"),1))
  if(drop.og){
     rmv <- c(rmv, outgroups)
     }
  return(rmv)
  }

#################################################################################
# reduce all taxon names to binomials (ie remove subspecific names):
rename.to.species <- function(phy){
   x <- phy$tip.label
   y <- rep(NA,length(x))
   x <- strsplit(x,"_",fixed=TRUE)
   for(i in 1:length(x)){
      y[i] <- paste(x[[i]][1],x[[i]][2],sep="_")
      }
   phy$tip.label <- y
   return(phy)
   }

#################################################################################      
# collapse the tree to species level:
phy <- drop.tip(phy,tips.to.drop())
# leave subspecies but remove the outgroups:
phy <- drop.tip(phy,outgroups)

#################################################################################
# read in the dataset:
dat <- read.csv("banksiadata.csv",as.is=TRUE)

#################################################################################  
# create a comparative data object using caper:
banksiadat <- comparative.data(phy, dat, na.omit=FALSE,names.col="binomial_apc")
df <- banksiadat$data # this ensures a match between phylogeny & data 

#################################################################################     
# create spatial distance matrix:
centroids <- read.csv("centroids.csv")
S<-as.matrix(earth.dist(lats=cbind(centroids$LONGITUDE,centroids$LATITUDE,dist=TRUE)))    
colnames(S) <- centroids$X
rownames(S) <- centroids$X
S<-S/max(S) # scale to 0-1

#################################################################################
# create phylogenetic VCV matrix:
V <- vcv.phylo(banksiadat$phy)
V <- V/max(V)   # scale to 0-1 


####################################################################################
###### FIT MODELS WITH SPATIAL + PHYLOGENETIC COVARIANCES ######

#################################################################################
# list the response and predictors:
response <- names(dat)[c(18,23)]
predictors <- names(dat)[c(4,7:12,19:22,24:28)]
      
#################################################################################
# fit PGLS with predictors only & estimate lambda:
fmla <- as.formula(paste(response[1], "~", paste(predictors[1:length(predictors)], collapse="+")))
test1 <- pgls(fmla, banksiadat, lambda='ML')
LamML <- summary(test1)$param.CI$lambda$opt
         
#################################################################################     
# straight non-phylogenetic lm:
outf <- as.data.frame(matrix(NA,16,11))
names(outf) <- c("yvar","xvar","params","loglik","aic","int.est","x1.est","x1.se","gamma","lambdaprime","phi")
for(i in 1:nrow(outf)){
      fmla <- as.formula(paste(response[1], "~", paste(predictors[i], collapse="+")))  # response[1] is threat status
      test1 <- lm(fmla, df)
      outf$yvar[i] <- response[1]
      outf$xvar[i] <- predictors[i]
      outf$aic[i] <- AIC(test1)
      outf$int.est[i] <- summary(test1)$coef[1,1]
      outf$x1.est[i] <- summary(test1)$coef[2,1]
      outf$x1.se[i] <- summary(test1)$coef[2,2]
      }       

#################################################################################
# predictor + phylo:
outf <- as.data.frame(matrix(NA,16,11))
names(outf) <- c("yvar","xvar","params","loglik","aic","int.est","x1.est","x1.se","gamma","lambdaprime","phi")
for(i in 1:nrow(outf)){
      fmla <- as.formula(paste(response[1], "~", paste(predictors[i], collapse="+")))
      fmla <- as.formula(paste("log(",response[2],")~", paste(predictors[i], collapse="+")))
      test <- regress(fmla,~V+H,data=df,start=c(0.001,0.01,0.01),identity=FALSE,pos=c(TRUE,TRUE))  
      sigmasq <- sum(test$sigma) 
      gamm <- test$sigma[3]/sigmasq
      lambdaprime <- test$sigma[2]/sigmasq
      phi <- test$sigma[1]/sigmasq
  
      outf$yvar[i] <- response[2]
      outf$xvar[i] <- predictors[i]
      outf$params[i] <- length(test$Vnames)+length(test$Kcolnames)
      outf$loglik[i] <- test$llik
      outf$aic[i] <- 2*outf$params[i]-2*outf$loglik[i]
      outf$int.est[i] <- test$beta[1]
      outf$x1.est[i] <- test$beta[2]
      outf$x1.se[i] <- test$beta.se[2]
      outf$gamma[i] <- gamm
      outf$lambdaprime[i] <- lambdaprime
      outf$phi[i] <- NA
      }

#################################################################################
# predictor + spatial
outf <- as.data.frame(matrix(NA,16,11))
names(outf) <- c("yvar","xvar","params","loglik","aic","int.est","x1.est","x1.se","gamma","lambdaprime","phi")
for(i in 1:nrow(outf)){
      fmla <- as.formula(paste(response[1], "~", paste(predictors[i], collapse="+")))
      test <- regress(fmla,~S+H,data=df,start=c(0.001,0.01,0.01),identity=FALSE,pos=c(TRUE,TRUE))     
      sigmasq <- sum(test$sigma) 
      gamm <- test$sigma[2]/sigmasq
      lambdaprime <- NA
      phi <- test$sigma[1]/sigmasq
  
      outf$yvar[i] <- response[1]
      outf$xvar[i] <- predictors[i]
      outf$params[i] <- length(test$Vnames)+length(test$Kcolnames)
      outf$loglik[i] <- test$llik
      outf$aic[i] <- 2*outf$params[i]-2*outf$loglik[i]
      outf$int.est[i] <- test$beta[1]
      outf$x1.est[i] <- test$beta[2]
      outf$x1.se[i] <- test$beta.se[2]
      outf$gamma[i] <- gamm
      outf$lambdaprime[i] <- lambdaprime
      outf$phi[i] <- phi
      }

#################################################################################      
# predictor + phylo + spatial
outf <- as.data.frame(matrix(NA,16,14))
names(outf) <- c("yvar","xvar","params","loglik","aic","int.est","x1.est","x1.se","t","p","p.adj","gamma","lambdaprime","phi")
for(i in 1:nrow(outf)){
      fmla <- as.formula(paste("log(",response[2],")~", paste(predictors[i], collapse="+")))
      test <- regress(fmla,~S+V,data=df,start=c(0.001,0.001,0.1),identity=TRUE,pos=c(TRUE,TRUE,TRUE))
      sigmasq <- sum(test$sigma) 
      gamm <- test$sigma[3]/sigmasq
      lambdaprime <- test$sigma[2]/sigmasq
      phi <- test$sigma[1]/sigmasq
      
      outf$yvar[i] <- response[2]
      outf$xvar[i] <- predictors[i]
      outf$params[i] <- length(test$Vnames)+length(test$Kcolnames)
      outf$loglik[i] <- test$llik
      outf$aic[i] <- 2*outf$params[i]-2*outf$loglik[i]
      outf$int.est[i] <- test$beta[1]
      outf$x1.est[i] <- test$beta[2]
      outf$x1.se[i] <- test$beta.se[2]
      outf$x1.t[i] <- test$beta[2]/test$beta.se[2]
      outf$x1.p[i] <- pt(abs(outf$x1.t[i]),test$rdf,lower.tail=F)
      outf$gamma[i] <- gamm
      outf$lambdaprime[i] <- lambdaprime
      outf$phi[i] <- phi
      }
outf$x1.p.adj <- p.adjust(outf$x1.p, method = "holm")
outf[,c(4:11)]<-round(outf[,c(4:11)],4)
models.ran.pred.phy.spat <- outf   

#################################################################################
# Multivariate predictor + phylo + spatial
curr.predictors <- predictors[c(2,7,11,16)]  # threat models
curr.predictors <- predictors[c(1,2,4,7,8,13)]   # range size models
outf <- as.data.frame(matrix(NA,length(curr.predictors),11))
names(outf) <- c("yvar","xvar","params","loglik","aic","int.est","x1.est","x1.se","gamma","lambdaprime","phi")
fmla <- as.formula(paste(response[1], "~", paste(curr.predictors, collapse="+")))
fmla <- as.formula(paste("log(",response[2],")~", paste(curr.predictors, collapse="+")))
#test <- regress(fmla,~S,data=df,start=c(0.001,0.1),identity=TRUE,pos=c(TRUE,TRUE))     
#test <- regress(fmla,~V,data=df,start=c(0.001,0.1),identity=TRUE,pos=c(TRUE,TRUE))     
#test <- regress(fmla,~H,data=df,start=0.1,identity=FALSE,pos=c(TRUE))
#test <- regress(log(df$range_size) ~ 1,~S+V,data=df,start=c(0.001,0.001,0.1),identity=TRUE,pos=c(TRUE,TRUE,TRUE)) 
#test <- regress(df$threat_level_species ~ 1,~S+V,data=df,start=c(0.001,0.001,0.1),identity=TRUE,pos=c(TRUE,TRUE,TRUE))   
sigmasq <- sum(test$sigma) 
gamm <- test$sigma[3]/sigmasq
lambdaprime <- test$sigma[2]/sigmasq
phi <- test$sigma[1]/sigmasq
for(i in 1:nrow(outf)){  
      outf$yvar[i] <- response[2]
      outf$xvar[i] <- curr.predictors[i]
      outf$params[i] <- length(test$Vnames)+length(test$Kcolnames)
      outf$loglik[i] <- test$llik
      outf$aic[i] <- 2*outf$params[i]-2*outf$loglik[i]
      outf$int.est[i] <- test$beta[1]
      outf$x1.est[i] <- test$beta[i+1]
      outf$x1.se[i] <- test$beta.se[i+1]
      outf$gamma[i] <- gamm
      outf$lambdaprime[i] <- lambdaprime
      outf$phi[i] <- phi
      }

#################################################################################
# MAM + phylo + spatial
curr.predictors <- predictors[c(2,11)] # threat models
curr.predictors <- predictors[c(1,2,4,7,13)]   # range size models
outf <- as.data.frame(matrix(NA,length(curr.predictors),15))
names(outf) <- c("yvar","xvar","params","loglik","aic","int.est","x1.est","x1.se","x1.t","x1.p","x1.p.adj","gamma","lambdaprime","phi","rsq")
fmla <- as.formula(paste(response[1], "~", paste(curr.predictors, collapse="+")))
fmla <- as.formula(paste("log(",response[2],")~", paste(curr.predictors, collapse="+")))
test <- regress(fmla,~S+V,data=df,start=c(0.001,0.001,0.1),identity=TRUE,pos=c(TRUE,TRUE,TRUE)) # pred+phylo+space    
test <- regress(fmla,~S,data=df,start=c(0.001,0.1),identity=TRUE,pos=c(TRUE,TRUE)) # pred+space    
test <- regress(fmla,~V,data=df,start=c(0.001,0.001),identity=TRUE,pos=c(TRUE,TRUE)) # pred+phylo 
test <- regress(df$threat_level_species ~ 1,~S+V,data=df,start=c(0.001,0.001,0.1),identity=TRUE,pos=c(TRUE,TRUE,TRUE)) # spat+phylo    
test <- regress(log(df$range_size) ~ 1,~S+V,data=df,start=c(0.001,0.001,0.1),identity=TRUE,pos=c(TRUE,TRUE,TRUE)) # spat+phylo    
test <- regress(fmla,~H,data=df,start=0.1,identity=FALSE,pos=c(TRUE)) # pred 

sigmasq <- sum(test$sigma) 
gamm <- test$sigma[3]/sigmasq # change to [2] for models with one cov matrix only
lambdaprime <- test$sigma[2]/sigmasq   # change to [1] for models with phylo but not spatial matrix
phi <- test$sigma[1]/sigmasq  
rsq <- regress.rsq(test)

for(i in 1:nrow(outf)){                                       
      outf$yvar[i] <- response[2]  # change as appropriate
      outf$xvar[i] <- curr.predictors[i]
      outf$params[i] <- length(test$Vnames)+length(test$Kcolnames)
      outf$loglik[i] <- test$llik
      outf$aic[i] <- 2*outf$params[i]-2*outf$loglik[i]
      outf$int.est[i] <- test$beta[i]
      outf$x1.est[i] <- test$beta[i+1]
      outf$x1.se[i] <- test$beta.se[i+1]
      outf$x1.t[i] <- test$beta[i+1]/test$beta.se[i+1]
      outf$x1.p[i] <- pt(abs(outf$x1.t[i]),test$rdf,lower.tail=F)
      outf$gamma[i] <- gamm
      outf$lambdaprime[i] <- lambdaprime
      #outf$lambdaprime[i] <- NA
      outf$phi[i] <- phi
      #outf$phi[i] <- NA
      outf$rsq[i] <- rsq
       }
outf$x1.p.adj <- p.adjust(outf$x1.p, method = "holm")
outf[,c(4:15)]<-round(outf[,c(4:15)],4)

#################################################################################
# Manually calculate Rsquared values for range size models, where some missing values creates a mismatch in number of
# rows between the matrices and the fitted values:

names(test$model)[1] <- "yvar"
yobs <- test$model$yvar[-c(88,111,135)] # these are the rows of df with missing values for one of the MAM predictors
yhat <- test$fitted
ymean <- mean(yobs)
y <- data.frame(yobs,yhat)
y$num <- (yobs-yhat)^2
y$denom <- (yobs-ymean)^2
rsq <- 1-((sum(y$num))/(sum(y$denom)))

y$yres<-y$yobs-y$yhat
Moran.I(y$yres, S)
